# Supplementary material for: Cytotoxic Metabolites from Calophyllum tacamahaca Willd.: Isolation and Detection through Feature-Based Molecular Networking
Source: Metabolites. 2023 Apr 23;13(5):582. doi: 10.3390/metabo13050582 (PMC10222348; doi:10.3390/metabo13050582)
Supplement: Supplementary file 1 [file metabolites-13-00582-s001.zip]

Archive with 1 entries (1 files):
- metabolites-2343618-supplementary.pdf
